# Supplementary material for: Comparative Study of Secreted Proteins, Enzymatic Activities of Wood Degradation and Stilbene Metabolization in Grapevine Botryosphaeria Dieback Fungi
Source: J Fungi (Basel). 2021 Jul 16;7(7):568. doi: 10.3390/jof7070568 (PMC8303417; doi:10.3390/jof7070568)
Supplement: Supplementary file 1 [file jof-07-00568-s001.zip]

Archive with 1 entries (1 files):
- jof-1274657-supplementary.pdf
